# Supplementary material for: CRISPR/Cas9 modified An. gambiae carrying kdr mutation L1014F functionally validate its contribution in insecticide resistance and combined effect with metabolic enzymes
Source: PLoS Genet. 2021 Jul 6;17(7):e1009556. doi: 10.1371/journal.pgen.1009556 (PMC8284791; doi:10.1371/journal.pgen.1009556)
Supplement: S1 Data — (XLSX) [file pgen.1009556.s002.xlsx]

## Sheet: LT50_data_Deltamethrin
Strain	Time (Min)	Knock Down 1hr	Dead 24h after exposure	Total number of individuals in tube
Kisumu-F/F	0	0	0	20
Kisumu-F/F	0	0	0	20
Kisumu-F/F	0	0	0	20
Kisumu-F/F	0	0	0	21
Kisumu-F/F	0	0	0	20
Kisumu-F/F	5	0	0	21
Kisumu-F/F	5	0	3	21
Kisumu-F/F	5	0	1	17
Kisumu-F/F	15	1	5	18
Kisumu-F/F	15	0	8	21
Kisumu-F/F	15	0	2	19
Kisumu-F/F	30	12	13	17
Kisumu-F/F	30	13	6	18
Kisumu-F/F	30	6	2	18
Kisumu-F/F	45	16	17	21
Kisumu-F/F	45	17	17	20
Kisumu-F/F	45	14	5	20
Kisumu-F/F	60	20	18	20
Kisumu-F/F	60	18	15	17
Kisumu-F/F	60	19	7	20
Kisumu-F/F	60	15	20	20
Kisumu-F/F	60	16	15	17
Kisumu-F/F	75	16	17	21
Kisumu-F/F	75	16	16	19
Kisumu-F/F	75	17	18	19
Kisumu-L/F	0	0	0	20
Kisumu-L/F	0	0	0	20
Kisumu-L/F	0	0	0	20
Kisumu-L/F	5	0	2	19
Kisumu-L/F	5	0	3	20
Kisumu-L/F	5	9	11	21
Kisumu-L/F	15	0	14	20
Kisumu-L/F	15	0	13	18
Kisumu-L/F	15	11	13	17
Kisumu-L/F	30	14	20	20
Kisumu-L/F	30	12	18	20
Kisumu-L/F	30	16	13	19
Kisumu-L/F	45	20	20	20
Kisumu-L/F	45	19	13	19
Kisumu-L/F	45	21	15	18
Kisumu-L/F	60	17	20	20
Kisumu-L/F	60	20	20	20
Kisumu-L/F	60	21	18	20
Kisumu-L/L	0	0	0	20
Kisumu-L/L	0	0	0	20
Kisumu-L/L	0	0	0	20
Kisumu-L/L	0	0	0	20
Kisumu-L/L	0	0	0	21
Kisumu-L/L	1	0	1	19
Kisumu-L/L	1	0	1	18
Kisumu-L/L	1	0	1	18
Kisumu-L/L	2	0	6	18
Kisumu-L/L	2	0	13	19
Kisumu-L/L	2	0	10	20
Kisumu-L/L	5	0	15	20
Kisumu-L/L	5	1	22	24
Kisumu-L/L	5	0	17	20
Kisumu-L/L	15	12	20	21
Kisumu-L/L	15	17	23	23
Kisumu-L/L	15	15	22	22
Kisumu-L/L	30	20	22	22
Kisumu-L/L	30	19	19	19
Kisumu-L/L	30	21	20	20
Kisumu-L/L	45	23	23	23
Kisumu-L/L	45	21	21	21
Kisumu-L/L	45	22	22	22
Kisumu-L/L	60	23	23	23
Kisumu-L/L	60	20	20	20
Kisumu-L/L	60	21	21	21

## Sheet: LT50_data_Permethrin
Strain	Time (Min)	Knock Down 1hr	Dead 24h after exposure	Total number of individuals in tube
Kisumu-F/F	0	0	0	20
Kisumu-F/F	0	0	0	20
Kisumu-F/F	0	0	0	20
Kisumu-F/F	0	0	0	20
Kisumu-F/F	0	0	0	20
Kisumu-F/F	0	0	0	20
Kisumu-F/F	0	0	0	20
Kisumu-F/F	0	0	0	20
Kisumu-F/F	0	0	0	19
Kisumu-F/F	15	2	2	22
Kisumu-F/F	15	0	1	19
Kisumu-F/F	30	0	1	19
Kisumu-F/F	30	0	1	16
Kisumu-F/F	45	0	0	20
Kisumu-F/F	45	1	5	18
Kisumu-F/F	60	1	4	18
Kisumu-F/F	60	0	0	20
Kisumu-F/F	60	0	0	19
Kisumu-F/F	90	0	0	22
Kisumu-F/F	120	3	2	20
Kisumu-F/F	120	1	4	17
Kisumu-F/F	120	12	12	21
Kisumu-F/F	120	1	4	20
Kisumu-F/F	150	4	10	20
Kisumu-F/F	150	9	13	17
Kisumu-F/F	150	8	12	22
Kisumu-F/F	180	11	11	19
Kisumu-F/F	180	6	6	20
Kisumu-F/F	180	20	20	20
Kisumu-F/F	180	13	10	20
Kisumu-F/F	240	18	21	22
Kisumu-F/F	240	14	13	18
Kisumu-F/F	240	4	7	20
Kisumu-F/F	300	19	19	22
Kisumu-F/F	300	17	18	19
Kisumu-F/F	300	9	12	17
Kisumu-F/F	300	7	12	17
Kisumu-F/F	360	10	11	17
Kisumu-F/F	360	17	21	23
Kisumu-F/F	360	20	17	21
Kisumu-L/F	0	0	0	18
Kisumu-L/F	0	0	0	20
Kisumu-L/F	0	0	0	19
Kisumu-L/F	0	0	0	20
Kisumu-L/F	5	0	0	23
Kisumu-L/F	5	1	0	21
Kisumu-L/F	5	0	0	20
Kisumu-L/F	15	5	11	19
Kisumu-L/F	15	1	1	20
Kisumu-L/F	15	1	1	18
Kisumu-L/F	30	10	11	18
Kisumu-L/F	30	6	8	17
Kisumu-L/F	30	8	17	20
Kisumu-L/F	45	20	18	20
Kisumu-L/F	45	14	18	23
Kisumu-L/F	45	15	14	20
Kisumu-L/F	60	19	16	20
Kisumu-L/F	60	23	23	23
Kisumu-L/F	60	18	19	20
Kisumu-L/L	0	0	0	21
Kisumu-L/L	0	0	0	20
Kisumu-L/L	0	0	0	21
Kisumu-L/L	0	0	0	18
Kisumu-L/L	5	1	12	20
Kisumu-L/L	5	0	2	19
Kisumu-L/L	5	0	1	19
Kisumu-L/L	5	0	0	20
Kisumu-L/L	15	9	6	19
Kisumu-L/L	15	10	12	21
Kisumu-L/L	15	6	6	21
Kisumu-L/L	30	20	16	22
Kisumu-L/L	30	20	21	22
Kisumu-L/L	30	16	13	20
Kisumu-L/L	30	17	14	18
Kisumu-L/L	45	20	13	20
Kisumu-L/L	45	18	18	18
Kisumu-L/L	45	20	14	19
Kisumu-L/L	45	16	16	20
Kisumu-L/L	60	20	19	20
Kisumu-L/L	60	20	20	20
Kisumu-L/L	60	21	18	19

## Sheet: LT50_data_DDT
Strain	Time (Min)	Knock Down 1hr	Dead 24h after exposure	Total number of individuals in tube
Kisumu-F/F	0	0	0	20
Kisumu-F/F	0	0	0	20
Kisumu-F/F	0	0	0	20
Kisumu-F/F	0	0	0	20
Kisumu-F/F	0	0	0	20
Kisumu-F/F	30	0	0	21
Kisumu-F/F	60	1	1	20
Kisumu-F/F	60	0	0	21
Kisumu-F/F	60	0	1	20
Kisumu-F/F	120	0	0	21
Kisumu-F/F	150	0	1	20
Kisumu-F/F	180	2	2	19
Kisumu-F/F	180	1	0	20
Kisumu-F/F	180	0	0	19
Kisumu-F/F	240	0	0	20
Kisumu-F/F	240	0	0	21
Kisumu-F/F	300	0	1	22
Kisumu-F/F	300	2	0	18
Kisumu-F/F	540	0	5	22
Kisumu-F/F	540	0	2	20
Kisumu-F/F	540	0	1	19
Kisumu-F/F	540	0	1	20
Kisumu-L/F	0	0	0	20
Kisumu-L/F	0	0	0	20
Kisumu-L/F	0	0	0	21
Kisumu-L/F	0	0	0	19
Kisumu-L/F	0	0	0	20
Kisumu-L/F	0	0	0	21
Kisumu-L/F	0	0	0	20
Kisumu-L/F	0	0	0	20
Kisumu-L/F	0	0	0	20
Kisumu-L/F	0	0	0	20
Kisumu-L/F	0		0	20
Kisumu-L/F	5	0	0	18
Kisumu-L/F	15	0	0	19
Kisumu-L/F	30	0	0	21
Kisumu-L/F	30	0	1	19
Kisumu-L/F	45	0	0	18
Kisumu-L/F	60	0	0	19
Kisumu-L/F	60	0	5	19
Kisumu-L/F	60	0	2	20
Kisumu-L/F	90	2	2	20
Kisumu-L/F	90	2	3	19
Kisumu-L/F	120	0	0	20
Kisumu-L/F	120	7	5	21
Kisumu-L/F	120	1	3	20
Kisumu-L/F	150	5	6	20
Kisumu-L/F	180	4	7	19
Kisumu-L/F	180	0	2	19
Kisumu-L/F	180	7	8	19
Kisumu-L/F	210	14	13	19
Kisumu-L/F	210	13	15	18
Kisumu-L/F	210	3	4	19
Kisumu-L/F	240	12	15	20
Kisumu-L/F	240	12	13	21
Kisumu-L/F	240	5	8	21
Kisumu-L/F	240	11	9	20
Kisumu-L/F	240	10	15	20
Kisumu-L/L	0	0	0	20
Kisumu-L/L	0	0	0	20
Kisumu-L/L	0	0	0	20
Kisumu-L/L	0	0	0	21
Kisumu-L/L	5	0	0	21
Kisumu-L/L	5	0	1	20
Kisumu-L/L	5	0	1	18
Kisumu-L/L	15	0	2	19
Kisumu-L/L	15	0	3	19
Kisumu-L/L	15	0	2	20
Kisumu-L/L	20	1	10	19
Kisumu-L/L	20	0	8	22
Kisumu-L/L	20	0	7	19
Kisumu-L/L	30	9	16	18
Kisumu-L/L	30	9	17	20
Kisumu-L/L	30	7	12	17
Kisumu-L/L	45	16	15	20
Kisumu-L/L	45	16	16	18
Kisumu-L/L	45	20	22	23
Kisumu-L/L	60	17	17	17
Kisumu-L/L	60	16	16	16
Kisumu-L/L	60	21	20	21

## Sheet: LT50_data_alpha-cypermethrin
Strain	Time (Min)	Knock Down 1hr	Dead 24h after exposure	Total number of individuals in tube
Kisumu-F/F	0	0	0	20
Kisumu-F/F	0	0	0	20
Kisumu-F/F	0	0	0	20
Kisumu-F/F	0	0	0	21
Kisumu-F/F	0	0	0	21
Kisumu-F/F	5	0	3	18
Kisumu-F/F	15	0	0	18
Kisumu-F/F	30	1	1	20
Kisumu-F/F	30	3	0	17
Kisumu-F/F	30	2	1	18
Kisumu-F/F	45	10	2	19
Kisumu-F/F	45	8	4	18
Kisumu-F/F	45	11	7	18
Kisumu-F/F	60	10	3	19
Kisumu-F/F	60	11	6	20
Kisumu-F/F	60	14	9	17
Kisumu-F/F	75	13	9	18
Kisumu-F/F	75	15	5	15
Kisumu-F/F	75	15	14	19
Kisumu-F/F	90	9	4	13
Kisumu-F/F	90	13	14	17
Kisumu-F/F	90	17	4	19
Kisumu-F/F	120	20	18	22
Kisumu-F/F	120	11	9	14
Kisumu-F/F	120	18	19	19
Kisumu-F/F	150	15	16	18
Kisumu-F/F	150	22	22	22
Kisumu-F/F	150	19	21	22
Kisumu-L/F	0	0	0	20
Kisumu-L/F	0	0	0	20
Kisumu-L/F	0	0	0	22
Kisumu-L/F	0	0	0	20
Kisumu-L/F	0	0	0	20
Kisumu-L/F	5	0	1	20
Kisumu-L/F	5	0	2	20
Kisumu-L/F	5	0	0	18
Kisumu-L/F	15	2	10	18
Kisumu-L/F	15	3	14	20
Kisumu-L/F	15	4	13	21
Kisumu-L/F	30	17	17	21
Kisumu-L/F	30	20	23	27
Kisumu-L/F	30	20	17	21
Kisumu-L/F	45	18	21	21
Kisumu-L/F	45	16	15	15
Kisumu-L/F	45	19	19	19
Kisumu-L/F	60	21	16	20
Kisumu-L/F	60	21	22	22
Kisumu-L/F	60	19	19	19
Kisumu-L/F	75	22	22	22
Kisumu-L/F	75	21	21	22
Kisumu-L/F	75	20	19	20
Kisumu-L/L	0	0	0	20
Kisumu-L/L	0	0	0	18
Kisumu-L/L	0	0	0	20
Kisumu-L/L	1	0	1	20
Kisumu-L/L	1	0	1	19
Kisumu-L/L	1	0	1	18
Kisumu-L/L	2	0	0	20
Kisumu-L/L	2	1	2	19
Kisumu-L/L	2	0	2	20
Kisumu-L/L	5	0	14	21
Kisumu-L/L	5	0	11	18
Kisumu-L/L	5	0	16	19
Kisumu-L/L	15	9	18	25
Kisumu-L/L	15	5	19	21
Kisumu-L/L	15	18	20	20
Kisumu-L/L	30	21	20	21
Kisumu-L/L	30	20	17	20
Kisumu-L/L	30	18	19	19
Kisumu-L/L	45	22	21	22
Kisumu-L/L	45	21	21	21
Kisumu-L/L	45	19	20	20
Kisumu-L/L	60	22	17	20
Kisumu-L/L	60	21	21	21
Kisumu-L/L	60	21	21	21

## Sheet: Bendiocarb
Strain	Time (Min)	Knock Down 1hr	Dead 24h after exposure	Total number of individuals in tube
Kisumu-F/F	0	0	0	19
Kisumu-F/F	60	18	19	19
Kisumu-F/F	60	19	20	20
Kisumu-F/F	60	20	20	20
Kisumu-L/L	0	0	0	20
Kisumu-L/L	60	21	21	21
Kisumu-L/L	60	22	22	22
Kisumu-L/L	60	18	20	20

## Sheet: Deltamethrin +PBO
Paper	Time (mins)	Knock down 1h	Dead 24hr after exposure	Total number of individuals in tube
Control (no PBO,no insecticide)	25	0	0	19
Control (no PBO,no insecticide)	25	0	0	20
Control (no PBO,no insecticide)	25	0	1	20
Deltamethrin 0.05%	25	1	1	19
Deltamethrin 0.05%	25	2	3	20
Deltamethrin 0.05%	25	2	4	19
Deltamethrin 0.05%	25	2	3	15
PBO 4%	25	0	0	21
PBO 4%	25	0	0	20
PBO 4%	25	0	0	20
Deltamethrin 0.05% + 4%PBO	25	14	18	21
Deltamethrin 0.05% + 4%PBO	25	18	16	19
Deltamethrin 0.05% + 4%PBO	25	15	16	19
Deltamethrin 0.05% + 4%PBO	25	9	14	15

## Sheet: L1014F plus GSTe2
Exposure to Permethrin 160min
Strain	Knock down 1h	Dead 24hr after exposure	Total number of individuals in tube	Percentage mortality 24h after exposure
Kisumu-F/F-control (no insecticide)	0	0	15	0
Kisumu-F/F-Permethrin	11	14	16	87.5
Kisumu-F/F-Permethrin	11	10	16	62.5
Kisumu-F/F-Permethrin	5	7	15	46.6667
Gste2-Control (no insecticide)	0	0	10	0
Gste2-Permethrin	17	17	17	100
Gste2-Permethrin	17	17	17	100
(Kisumu-F/F)/Gste2-Control	0	0	15	0
(Kisumu-F/F)/Gste2-Permethrin	1	4	16	25
(Kisumu-F/F)/Gste2-Permethrin	3	4	15	26.6667
(Kisumu-F/F)/Gste2-Permethrin	0	0	15	0

## Sheet: Cone assays with PermaNet
3min exposure to PermaNet 2.0
Kisumu-L/L	Kisumu-F/F
Percentage Mortality 24 h after exposure	Percentage Mortality 24 h after exposure
100	62.5
100	50
100	53.3333
100	55.5556
100	80
93.3333	86.6667
100	60
100	50
100	93.75

## Sheet: fitness cost-egg laying
	number of eggs layed	number of larvae hatched		number of eggs layed	number of larvae hatched
Kisumu-F/F	0	0	Kisumu-L/L	0	0
Kisumu-F/F	0	0	Kisumu-L/L	75	66
Kisumu-F/F	126	25	Kisumu-L/L	116	80
Kisumu-F/F	0	0	Kisumu-L/L	126	67
Kisumu-F/F	87	86	Kisumu-L/L	79	32
Kisumu-F/F	0	0	Kisumu-L/L	0	0
Kisumu-F/F	0	0	Kisumu-L/L	69	11
Kisumu-F/F	0	0	Kisumu-L/L	85	76
Kisumu-F/F	0	0	Kisumu-L/L	4	2
Kisumu-F/F	0	0	Kisumu-L/L	127	93
Kisumu-F/F	81	54	Kisumu-L/L	114	74
Kisumu-F/F	0	0	Kisumu-L/L	79	10
Kisumu-F/F	68	55	Kisumu-L/L	129	82
Kisumu-F/F	87	74	Kisumu-L/L	73	58
Kisumu-F/F	0	0	Kisumu-L/L	63	53
Kisumu-F/F	0	0	Kisumu-L/L	87	65
Kisumu-F/F	68	10	Kisumu-L/L	43	20
Kisumu-F/F	0	0	Kisumu-L/L	131	110
Kisumu-F/F	72	12	Kisumu-L/L	83	46
Kisumu-F/F	84	74	Kisumu-L/L	54	13
Kisumu-F/F	0	0	Kisumu-L/L	105	74
Kisumu-F/F	0	0	Kisumu-L/L	84	65
Kisumu-F/F	109	0	Kisumu-L/L	68	40
Kisumu-F/F	96	78	Kisumu-L/L	84	29
Kisumu-F/F	40	32	Kisumu-L/L	124	64
Kisumu-F/F	70	45	Kisumu-L/L	122	102
Kisumu-F/F	51	25	Kisumu-L/L	41	14
Kisumu-F/F	29	7	Kisumu-L/L	101	44
Kisumu-F/F	91	79	Kisumu-L/L	101	64
Kisumu-F/F	97	73	Kisumu-L/L	111	76
Kisumu-F/F	76	59	Kisumu-L/L	117	89
Kisumu-F/F	93	76	Kisumu-L/L	140	61
Kisumu-F/F	0	0	Kisumu-L/L	0	0
Kisumu-F/F	0	0	Kisumu-L/L	126	75
Kisumu-F/F	0	0	Kisumu-L/L	84	55
Kisumu-F/F	0	0	Kisumu-L/L	143	105
Kisumu-F/F	36	0	Kisumu-L/L	85	41
Kisumu-F/F	78	71	Kisumu-L/L	5	1
Kisumu-F/F	0	0	Kisumu-L/L	1	1
Kisumu-F/F	88	38	Kisumu-L/L	0	0
Kisumu-F/F	18	15	Kisumu-L/L	126	117
Kisumu-F/F	48	32	Kisumu-L/L	101	60
Kisumu-F/F	120	120	Kisumu-L/L	0	0
Kisumu-F/F	61	0	Kisumu-L/L	111	97
Kisumu-F/F	67	54	Kisumu-L/L	45	27
Kisumu-F/F	0	0	Kisumu-L/L	82	69
Kisumu-F/F	72	69	Kisumu-L/L	31	22
Kisumu-F/F	66	38	Kisumu-L/L	34	27
Kisumu-F/F	93	69	Kisumu-L/L	2	0
Kisumu-F/F	71	68	Kisumu-L/L	41	27
Kisumu-F/F	37	29	Kisumu-L/L	52	39
Kisumu-F/F	31	0	Kisumu-L/L	92	80
Kisumu-F/F	71	71	Kisumu-L/L	77	52
Kisumu-F/F	85	81	Kisumu-L/L	0	0
Kisumu-F/F	78	72	Kisumu-L/L	76	68
Kisumu-F/F	73	0	Kisumu-L/L	102	98

## Sheet: fitness cost-larvae to pupae
Percentage of larvae that developed to pupae
Kisumu-F/F	Kisumu-L/L
70	92.8571
75.7143	95.7143
68.5714	85.7143
72.8571	97.1429
85.7143	94.2857
84.2857	90
78.5714	82
77	94
75.5	91
67

[truncated: 1 more sheets: fitness cost-longevity]
